# Supplementary material for: New Hybrid Compounds Incorporating Natural Products as Multifunctional Agents against Alzheimer’s Disease
Source: Pharmaceutics. 2023 Sep 22;15(10):2369. doi: 10.3390/pharmaceutics15102369 (PMC10610016; doi:10.3390/pharmaceutics15102369)
Supplement: Supplementary file 1 [file pharmaceutics-15-02369-s001.zip]

Archive with 1 entries (1 files):
- pharmaceutics-2557681-supplementary.pdf
